# Supplementary material for: Effect of L- to D-Amino Acid Substitution on Stability and Activity of Antitumor Peptide RDP215 against Human Melanoma and Glioblastoma
Source: Int J Mol Sci. 2021 Aug 6;22(16):8469. doi: 10.3390/ijms22168469 (PMC8395111; doi:10.3390/ijms22168469)
Supplement: Supplementary file 1 [file ijms-22-08469-s001.zip]

Archive with 5 entries (5 files):
- Figure S1.pdf
- Figure S2.pdf
- Figure S3_rev.pdf
- Figure S4_rev.pdf
- Figure S5_rev.pdf
